# Supplementary material for: A new species of Miraphaedusa Nordsieck, 2005 (Gastropoda, Stylommatophora, Clausiliidae) from Guizhou, China
Source: Biodivers Data J. 2025 Oct 3;13:e165827. doi: 10.3897/BDJ.13.e165827 (PMC12514448; doi:10.3897/BDJ.13.e165827)
Supplement: XML Treatment for Miraphaedusa xihuashida [file BDJ.13.e165827-treatment1.xml]

<!DOCTYPE tp:taxon-treatment
  PUBLIC "-//TaxonX//DTD Taxonomic Treatment Publishing DTD v0 20100105//EN" "tax-treatment-NSO.dtd">
<tp:taxon-treatment xmlns:tp="http://www.plazi.org/taxpub"><tp:treatment-meta><mixed-citation publication-type="journal"><person-group><name><surname>Chen</surname><given-names>Zhong-Guang</given-names></name><name><surname>Dai</surname><given-names>Yu-Ting</given-names></name><name><surname>Li</surname><given-names>Yi-Jun</given-names></name><name><surname>Jiang</surname><given-names>Jiao</given-names></name><name><surname>Wu</surname><given-names>Xiao-Ping</given-names></name><name><surname>Fang</surname><given-names>Yi-Feng</given-names></name><name><surname>Ouyang</surname><given-names>Shan</given-names></name></person-group><article-title>A new species of <italic><tp:taxon-name><tp:taxon-name-part taxon-name-part-type="genus" reg="Miraphaedusa">Miraphaedusa</tp:taxon-name-part></tp:taxon-name></italic> Nordsieck, 2005 (<tp:taxon-name><tp:taxon-name-part taxon-name-part-type="class">Gastropoda</tp:taxon-name-part></tp:taxon-name>, <tp:taxon-name><tp:taxon-name-part taxon-name-part-type="order">Stylommatophora</tp:taxon-name-part></tp:taxon-name>, <tp:taxon-name><tp:taxon-name-part taxon-name-part-type="family">Clausiliidae</tp:taxon-name-part></tp:taxon-name>) from Guizhou, China</article-title><source>Biodivers Data J</source><day>03</day><month>10</month><year>2025</year><volume>13</volume><pub-id pub-id-type="doi">10.3897/BDJ.13.e165827</pub-id></mixed-citation></tp:treatment-meta><tp:nomenclature><tp:taxon-name><object-id xmlns:xlink="http://www.w3.org/1999/xlink" content-type="arpha" xlink:type="simple">30E28FBC-8B73-58C3-AA18-2C11EF09509E</object-id><tp:taxon-name-part taxon-name-part-type="genus">Miraphaedusa</tp:taxon-name-part> <tp:taxon-name-part taxon-name-part-type="species">xihuashida</tp:taxon-name-part><object-id xmlns:xlink="http://www.w3.org/1999/xlink" content-type="zoobank" xlink:type="simple" object-id-type="ZooBank">1F0D7C93-B264-4385-ABD7-0DCCECA049A5</object-id></tp:taxon-name><tp:taxon-authority>Chen</tp:taxon-authority><tp:taxon-status xmlns:xlink="http://www.w3.org/1999/xlink" xlink:type="simple">sp. nov.</tp:taxon-status></tp:nomenclature><tp:treatment-sec sec-type="materials"><title>Materials</title><list list-type="alpha-lower" list-content="occurrences"><list-item><p><bold>Type status:</bold> <named-content xmlns:xlink="http://www.w3.org/1999/xlink" content-type="dwc:typeStatus" xlink:type="simple">Holotype</named-content>. <bold>Occurrence:</bold> individualID: <named-content xmlns:xlink="http://www.w3.org/1999/xlink" content-type="dwc:individualID" xlink:type="simple">NCUMB 2507007</named-content>; individualCount: <named-content xmlns:xlink="http://www.w3.org/1999/xlink" content-type="dwc:individualCount" xlink:type="simple">1</named-content>; occurrenceID: <named-content xmlns:xlink="http://www.w3.org/1999/xlink" content-type="dwc:occurrenceID" xlink:type="simple">F8F0D039-959A-5C70-A400-54F1BCC33D3A</named-content>; <bold>Taxon:</bold> kingdom: <named-content xmlns:xlink="http://www.w3.org/1999/xlink" content-type="dwc:kingdom" xlink:type="simple"><tp:taxon-name><tp:taxon-name-part taxon-name-part-type="kingdom">Animalia</tp:taxon-name-part></tp:taxon-name></named-content>; phylum: <named-content xmlns:xlink="http://www.w3.org/1999/xlink" content-type="dwc:phylum" xlink:type="simple"><tp:taxon-name><tp:taxon-name-part taxon-name-part-type="phylum">Mollusca</tp:taxon-name-part></tp:taxon-name></named-content>; class: <named-content xmlns:xlink="http://www.w3.org/1999/xlink" content-type="dwc:class" xlink:type="simple"><tp:taxon-name><tp:taxon-name-part taxon-name-part-type="class">Gastropoda</tp:taxon-name-part></tp:taxon-name></named-content>; order: <named-content xmlns:xlink="http://www.w3.org/1999/xlink" content-type="dwc:order" xlink:type="simple"><tp:taxon-name><tp:taxon-name-part taxon-name-part-type="order">stylommatophora</tp:taxon-name-part></tp:taxon-name></named-content>; family: <named-content xmlns:xlink="http://www.w3.org/1999/xlink" content-type="dwc:family" xlink:type="simple"><tp:taxon-name><tp:taxon-name-part taxon-name-part-type="family">Clausiliidae</tp:taxon-name-part></tp:taxon-name></named-content>; genus: <named-content xmlns:xlink="http://www.w3.org/1999/xlink" content-type="dwc:genus" xlink:type="simple"><tp:taxon-name><tp:taxon-name-part taxon-name-part-type="genus">Miraphaedusa</tp:taxon-name-part></tp:taxon-name></named-content>; <bold>Location:</bold> country: <named-content xmlns:xlink="http://www.w3.org/1999/xlink" content-type="dwc:country" xlink:type="simple">China</named-content>; stateProvince: <named-content xmlns:xlink="http://www.w3.org/1999/xlink" content-type="dwc:stateProvince" xlink:type="simple">Guizhou</named-content>; municipality: <named-content xmlns:xlink="http://www.w3.org/1999/xlink" content-type="dwc:municipality" xlink:type="simple">Tongren</named-content>; locality: <named-content xmlns:xlink="http://www.w3.org/1999/xlink" content-type="dwc:locality" xlink:type="simple">Tongren Grand Canyon [铜仁大峡谷]</named-content>; verbatimLatitude: <named-content xmlns:xlink="http://www.w3.org/1999/xlink" content-type="dwc:verbatimLatitude" xlink:type="simple">27.8825°N</named-content>; verbatimLongitude: <named-content xmlns:xlink="http://www.w3.org/1999/xlink" content-type="dwc:verbatimLongitude" xlink:type="simple">109.2494°E</named-content>; <bold>Identification:</bold> identifiedBy: <named-content xmlns:xlink="http://www.w3.org/1999/xlink" content-type="dwc:identifiedBy" xlink:type="simple">Z.-G. Chen</named-content>; <bold>Event:</bold> eventDate: <named-content xmlns:xlink="http://www.w3.org/1999/xlink" content-type="dwc:eventDate" xlink:type="simple">June 2025</named-content>; <bold>Record Level:</bold> institutionID: <named-content xmlns:xlink="http://www.w3.org/1999/xlink" content-type="dwc:institutionID" xlink:type="simple">Museum of Biology, Nanchang University</named-content></p></list-item><list-item><p><bold>Type status:</bold> <named-content xmlns:xlink="http://www.w3.org/1999/xlink" content-type="dwc:typeStatus" xlink:type="simple">Paratype</named-content>. <bold>Occurrence:</bold> individualID: <named-content xmlns:xlink="http://www.w3.org/1999/xlink" content-type="dwc:individualID" xlink:type="simple">NCUMB 2507008–10</named-content>; individualCount: <named-content xmlns:xlink="http://www.w3.org/1999/xlink" content-type="dwc:individualCount" xlink:type="simple">3</named-content>; occurrenceID: <named-content xmlns:xlink="http://www.w3.org/1999/xlink" content-type="dwc:occurrenceID" xlink:type="simple">54EA104A-D052-50A1-9DB6-B2CB0840AD6F</named-content>; <bold>Taxon:</bold> kingdom: <named-content xmlns:xlink="http://www.w3.org/1999/xlink" content-type="dwc:kingdom" xlink:type="simple"><tp:taxon-name><tp:taxon-name-part taxon-name-part-type="kingdom">Animalia</tp:taxon-name-part></tp:taxon-name></named-content>; phylum: <named-content xmlns:xlink="http://www.w3.org/1999/xlink" content-type="dwc:phylum" xlink:type="simple"><tp:taxon-name><tp:taxon-name-part taxon-name-part-type="phylum">Mollusca</tp:taxon-name-part></tp:taxon-name></named-content>; class: <named-content xmlns:xlink="http://www.w3.org/1999/xlink" content-type="dwc:class" xlink:type="simple"><tp:taxon-name><tp:taxon-name-part taxon-name-part-type="class">Gastropoda</tp:taxon-name-part></tp:taxon-name></named-content>; order: <named-content xmlns:xlink="http://www.w3.org/1999/xlink" content-type="dwc:order" xlink:type="simple"><tp:taxon-name><tp:taxon-name-part taxon-name-part-type="order">stylommatophora</tp:taxon-name-part></tp:taxon-name></named-content>; family: <named-content xmlns:xlink="http://www.w3.org/1999/xlink" content-type="dwc:family" xlink:type="simple"><tp:taxon-name><tp:taxon-name-part taxon-name-part-type="family">Clausiliidae</tp:taxon-name-part></tp:taxon-name></named-content>; genus: <named-content xmlns:xlink="http://www.w3.org/1999/xlink" content-type="dwc:genus" xlink:type="simple"><tp:taxon-name><tp:taxon-name-part taxon-name-part-type="genus">Miraphaedusa</tp:taxon-name-part></tp:taxon-name></named-content>; <bold>Location:</bold> country: <named-content xmlns:xlink="http://www.w3.org/1999/xlink" content-type="dwc:country" xlink:type="simple">China</named-content>; stateProvince: <named-content xmlns:xlink="http://www.w3.org/1999/xlink" content-type="dwc:stateProvince" xlink:type="simple">Guizhou</named-content>; municipality: <named-content xmlns:xlink="http://www.w3.org/1999/xlink" content-type="dwc:municipality" xlink:type="simple">Tongren</named-content>; locality: <named-content xmlns:xlink="http://www.w3.org/1999/xlink" content-type="dwc:locality" xlink:type="simple">Tongren Grand Canyon [铜仁大峡谷]</named-content>; verbatimLatitude: <named-content xmlns:xlink="http://www.w3.org/1999/xlink" content-type="dwc:verbatimLatitude" xlink:type="simple">27.8825°N</named-content>; verbatimLongitude: <named-content xmlns:xlink="http://www.w3.org/1999/xlink" content-type="dwc:verbatimLongitude" xlink:type="simple">109.2494°E</named-content>; <bold>Identification:</bold> identifiedBy: <named-content xmlns:xlink="http://www.w3.org/1999/xlink" content-type="dwc:identifiedBy" xlink:type="simple">Z.-G. Chen</named-content>; <bold>Event:</bold> eventDate: <named-content xmlns:xlink="http://www.w3.org/1999/xlink" content-type="dwc:eventDate" xlink:type="simple">June 2025</named-content>; <bold>Record Level:</bold> institutionID: <named-content xmlns:xlink="http://www.w3.org/1999/xlink" content-type="dwc:institutionID" xlink:type="simple">Museum of Biology, Nanchang University</named-content></p></list-item><list-item><p><bold>Type status:</bold> <named-content xmlns:xlink="http://www.w3.org/1999/xlink" content-type="dwc:typeStatus" xlink:type="simple">Paratype</named-content>. <bold>Occurrence:</bold> individualID: <named-content xmlns:xlink="http://www.w3.org/1999/xlink" content-type="dwc:individualID" xlink:type="simple">ZMNH AIMS29006</named-content>; individualCount: <named-content xmlns:xlink="http://www.w3.org/1999/xlink" content-type="dwc:individualCount" xlink:type="simple">1</named-content>; occurrenceID: <named-content xmlns:xlink="http://www.w3.org/1999/xlink" content-type="dwc:occurrenceID" xlink:type="simple">2D396C96-D3B0-5BC9-8DA5-3F646A888B51</named-content>; <bold>Taxon:</bold> kingdom: <named-content xmlns:xlink="http://www.w3.org/1999/xlink" content-type="dwc:kingdom" xlink:type="simple"><tp:taxon-name><tp:taxon-name-part taxon-name-part-type="kingdom">Animalia</tp:taxon-name-part></tp:taxon-name></named-content>; phylum: <named-content xmlns:xlink="http://www.w3.org/1999/xlink" content-type="dwc:phylum" xlink:type="simple"><tp:taxon-name><tp:taxon-name-part taxon-name-part-type="phylum">Mollusca</tp:taxon-name-part></tp:taxon-name></named-content>; class: <named-content xmlns:xlink="http://www.w3.org/1999/xlink" content-type="dwc:class" xlink:type="simple"><tp:taxon-name><tp:taxon-name-part taxon-name-part-type="class">Gastropoda</tp:taxon-name-part></tp:taxon-name></named-content>; order: <named-content xmlns:xlink="http://www.w3.org/1999/xlink" content-type="dwc:order" xlink:type="simple"><tp:taxon-name><tp:taxon-name-part taxon-name-part-type="order">stylommatophora</tp:taxon-name-part></tp:taxon-name></named-content>; family: <named-content xmlns:xlink="http://www.w3.org/1999/xlink" content-type="dwc:family" xlink:type="simple"><tp:taxon-name><tp:taxon-name-part taxon-name-part-type="family">Clausiliidae</tp:taxon-name-part></tp:taxon-name></named-content>; genus: <named-content xmlns:xlink="http://www.w3.org/1999/xlink" content-type="dwc:genus" xlink:type="simple"><tp:taxon-name><tp:taxon-name-part taxon-name-part-type="genus">Miraphaedusa</tp:taxon-name-part></tp:taxon-name></named-content>; <bold>Location:</bold> country: <named-content xmlns:xlink="http://www.w3.org/1999/xlink" content-type="dwc:country" xlink:type="simple">China</named-content>; stateProvince: <named-content xmlns:xlink="http://www.w3.org/1999/xlink" content-type="dwc:stateProvince" xlink:type="simple">Guizhou</named-content>; municipality: <named-content xmlns:xlink="http://www.w3.org/1999/xlink" content-type="dwc:municipality" xlink:type="simple">Tongren</named-content>; locality: <named-content xmlns:xlink="http://www.w3.org/1999/xlink" content-type="dwc:locality" xlink:type="simple">Tongren Grand Canyon [铜仁大峡谷]</named-content>; verbatimLatitude: <named-content xmlns:xlink="http://www.w3.org/1999/xlink" content-type="dwc:verbatimLatitude" xlink:type="simple">27.8825°N</named-content>; verbatimLongitude: <named-content xmlns:xlink="http://www.w3.org/1999/xlink" content-type="dwc:verbatimLongitude" xlink:type="simple">109.2494°E</named-content>; <bold>Identification:</bold> identifiedBy: <named-content xmlns:xlink="http://www.w3.org/1999/xlink" content-type="dwc:identifiedBy" xlink:type="simple">Z.-G. Chen</named-content>; <bold>Event:</bold> eventDate: <named-content xmlns:xlink="http://www.w3.org/1999/xlink" content-type="dwc:eventDate" xlink:type="simple">June 2025</named-content>; <bold>Record Level:</bold> institutionID: <named-content xmlns:xlink="http://www.w3.org/1999/xlink" content-type="dwc:institutionID" xlink:type="simple">Zhejiang Museum of Natural History</named-content></p></list-item><list-item><p><bold>Type status:</bold> <named-content xmlns:xlink="http://www.w3.org/1999/xlink" content-type="dwc:typeStatus" xlink:type="simple">Paratype</named-content>. <bold>Occurrence:</bold> individualID: <named-content xmlns:xlink="http://www.w3.org/1999/xlink" content-type="dwc:individualID" xlink:type="simple">SZ 25062506</named-content>; individualCount: <named-content xmlns:xlink="http://www.w3.org/1999/xlink" content-type="dwc:individualCount" xlink:type="simple">2</named-content>; occurrenceID: <named-content xmlns:xlink="http://www.w3.org/1999/xlink" content-type="dwc:occurrenceID" xlink:type="simple">F1D3F180-D54D-5B3E-8902-6237E785E436</named-content>; <bold>Taxon:</bold> kingdom: <named-content xmlns:xlink="http://www.w3.org/1999/xlink" content-type="dwc:kingdom" xlink:type="simple"><tp:taxon-name><tp:taxon-name-part taxon-name-part-type="kingdom">Animalia</tp:taxon-name-part></tp:taxon-name></named-content>; phylum: <named-content xmlns:xlink="http://www.w3.org/1999/xlink" content-type="dwc:phylum" xlink:type="simple"><tp:taxon-name><tp:taxon-name-part taxon-name-part-type="phylum">Mollusca</tp:taxon-name-part></tp:taxon-name></named-content>; class: <named-content xmlns:xlink="http://www.w3.org/1999/xlink" content-type="dwc:class" xlink:type="simple"><tp:taxon-name><tp:taxon-name-part taxon-name-part-type="class">Gastropoda</tp:taxon-name-part></tp:taxon-name></named-content>; order: <named-content xmlns:xlink="http://www.w3.org/1999/xlink" content-type="dwc:order" xlink:type="simple"><tp:taxon-name><tp:taxon-name-part taxon-name-part-type="order">stylommatophora</tp:taxon-name-part></tp:taxon-name></named-content>; family: <named-content xmlns:xlink="http://www.w3.org/1999/xlink" content-type="dwc:family" xlink:type="simple"><tp:taxon-name><tp:taxon-name-part taxon-name-part-type="family">Clausiliidae</tp:taxon-name-part></tp:taxon-name></named-content>; genus: <named-content xmlns:xlink="http://www.w3.org/1999/xlink" content-type="dwc:genus" xlink:type="simple"><tp:taxon-name><tp:taxon-name-part taxon-name-part-type="genus">Miraphaedusa</tp:taxon-name-part></tp:taxon-name></named-content>; <bold>Location:</bold> country: <named-content xmlns:xlink="http://www.w3.org/1999/xlink" content-type="dwc:country" xlink:type="simple">China</named-content>; stateProvince: <named-content xmlns:xlink="http://www.w3.org/1999/xlink" content-type="dwc:stateProvince" xlink:type="simple">Guizhou</named-content>; municipality: <named-content xmlns:xlink="http://www.w3.org/1999/xlink" content-type="dwc:municipality" xlink:type="simple">Tongren</named-content>; locality: <named-content xmlns:xlink="http://www.w3.org/1999/xlink" content-type="dwc:locality" xlink:type="simple">Tongren Grand Canyon [铜仁大峡谷]</named-content>; verbatimLatitude: <named-content xmlns:xlink="http://www.w3.org/1999/xlink" content-type="dwc:verbatimLatitude" xlink:type="simple">27.8825°N</named-content>; verbatimLongitude: <named-content xmlns:xlink="http://www.w3.org/1999/xlink" content-type="dwc:verbatimLongitude" xlink:type="simple">109.2494°E</named-content>; <bold>Identification:</bold> identifiedBy: <named-content xmlns:xlink="http://www.w3.org/1999/xlink" content-type="dwc:identifiedBy" xlink:type="simple">Z.-G. Chen</named-content>; <bold>Event:</bold> eventDate: <named-content xmlns:xlink="http://www.w3.org/1999/xlink" content-type="dwc:eventDate" xlink:type="simple">June 2025</named-content>; <bold>Record Level:</bold> institutionID: <named-content xmlns:xlink="http://www.w3.org/1999/xlink" content-type="dwc:institutionID" xlink:type="simple">Collection of Miklós Szekeres</named-content></p></list-item></list></tp:treatment-sec><tp:treatment-sec sec-type="Description"><title>Description</title><p>Shell (Fig. <xref ref-type="fig" rid="F13387346">1</xref><xref ref-type="fig" rid="F13387369">a</xref>). Shell fusiform, sinistral, thick-walled, solid, reddish-brown, with 10.5–12.25 whorls. Whorls have an opaque surface with thin and dense growth lines. Apical part thick. Aperture projected, narrow, oblong. Peristome strongly doubled, thick, expanded and reflexed, with or without indistinct palatal serration. Superior lamella strong, highest at the position near its outer end, extending to the peristome margin. Weak inferior and subcolumellar lamella closely positioned, the former descending to near to the peristome margin and the latter to the peristome margin. Principal plica long, initiates ventrally and ends near the aperture. Palatal plicae 4–5, short, lateral, nearly straight or slightly curved. Clausilium plate invisible through the aperture in oblique view. Measurements: holotype, shell height 27.5 mm, shell width 6.2 mm, aperture height 6.2 mm, aperture width 4.8 mm; paratypes, shell height 24.7–26.8 mm, shell width 5.8–6.2 mm, aperture height 5.8–6.2 mm, aperture width 4.4–4.7 mm.</p><p>Genitalia (Fig. <xref ref-type="fig" rid="F13387377">2</xref>). Atrium short and thin. Penis, cylindrical, gradually thickening distally, becoming narrower shortly before the transition to epiphallus. Penial caecum present. Epiphallus thick, shorter than penis. Penial retractor long and thick, inserted at the middle part of epiphallus. Vas deferens relatively thin and short. Vagina thick, cylindrical, longer than free oviduct. Basal part of diverticulum thick, thinning to apical part and attached to spermoviduct. Spermoviduct thick and long. Pedunculus of bursa copulatrix slender and long. Bursa copulatrix large, oblong.</p></tp:treatment-sec><tp:treatment-sec sec-type="Diagnosis"><title>Diagnosis</title><p>Shell fusiform, thick, solid, opaque, reddish-brown, height 24.7–27.5 mm, with 10.5–12.25 whorls. Peristome strongly doubled, thick, expanded and reflected, with or without indistinct palatal serration. Inferior and subcolumellar lamella close and weak, the former descending to near the peristome margin and the latter descending to the peristome margin. Palatal plicae 4–5, short, lateral, nearly straight or slightly curved. The new species can be easily distinguished from <italic><tp:taxon-name><tp:taxon-name-part taxon-name-part-type="genus" reg="Miraphaedusa">M.</tp:taxon-name-part> <tp:taxon-name-part taxon-name-part-type="species" reg="takagii">takagii</tp:taxon-name-part></tp:taxon-name></italic> and <italic><tp:taxon-name><tp:taxon-name-part taxon-name-part-type="genus" reg="Miraphaedusa">M.</tp:taxon-name-part> <tp:taxon-name-part taxon-name-part-type="species" reg="pretiosa">pretiosa</tp:taxon-name-part></tp:taxon-name></italic> by the fusiform shell (vs. slender). It is similar to <italic><tp:taxon-name><tp:taxon-name-part taxon-name-part-type="genus" reg="Miraphaedusa">M.</tp:taxon-name-part> <tp:taxon-name-part taxon-name-part-type="species" reg="gregoi">gregoi</tp:taxon-name-part></tp:taxon-name></italic> by the similar shell shape, but differs by the larger shell (shell height 24.7–27.5 mm vs. 15.6–18.9 mm), the stronger first peristome, the stronger subcolumellar lamella and the closer position of the two peristome margins (Fig. <xref ref-type="fig" rid="F13387346">1</xref>).</p></tp:treatment-sec><tp:treatment-sec sec-type="Etymology"><title>Etymology</title><p>The specific name is made from the Pīnyīn form for China West Normal University, the alma mater of the first author. Next year will be the 80th anniversary of the university's founding and the first author wishes to commemorate this with the species name. The vernacular name is 西华师大奇管螺 (Pīnyīn: xī huá shī dà qí guǎn luó).</p></tp:treatment-sec><tp:treatment-sec sec-type="Distribution"><title>Distribution</title><p>Known from the type locality only (Fig. <xref ref-type="fig" rid="F13387379">3</xref>).</p></tp:treatment-sec><tp:treatment-sec sec-type="Ecology"><title>Ecology</title><p>Living animals were found under fallen leaves in dense shrubs together with <italic><tp:taxon-name><tp:taxon-name-part taxon-name-part-type="genus" reg="Cyclophorus">Cyclophorus</tp:taxon-name-part></tp:taxon-name></italic> sp. and <italic><tp:taxon-name><tp:taxon-name-part taxon-name-part-type="genus" reg="Bradybaena">Bradybaena</tp:taxon-name-part></tp:taxon-name></italic> sp.</p></tp:treatment-sec><tp:treatment-sec sec-type="Taxon discussion"><title>Taxon discussion</title><p><xref ref-type="bibr" rid="B13388126">Nordsieck (2012a)</xref> treated the monotypic genus <tp:taxon-name><tp:taxon-name-part taxon-name-part-type="genus" reg="Falsiluna">Falsiluna</tp:taxon-name-part></tp:taxon-name> Grego &amp; Szekeres, 2011 as a subgenus of <tp:taxon-name><tp:taxon-name-part taxon-name-part-type="genus" reg="Miraphaedusa">Miraphaedusa</tp:taxon-name-part></tp:taxon-name>. Subsequently, <xref ref-type="bibr" rid="B13387534">Hunyadi and Szekeres (2016)</xref> restored the independence of <italic><tp:taxon-name><tp:taxon-name-part taxon-name-part-type="genus" reg="Falsiluna">Falsiluna</tp:taxon-name-part></tp:taxon-name></italic>. <italic><tp:taxon-name><tp:taxon-name-part taxon-name-part-type="genus" reg="Falsiluna">Falsiluna</tp:taxon-name-part> <tp:taxon-name-part taxon-name-part-type="species" reg="harryleei">harryleei</tp:taxon-name-part></tp:taxon-name></italic> Grego &amp; Szekeres, 2011, the only species of of its genus, has dextral shell with lunella-like palatal plicae, which strongly differ from those of <italic><tp:taxon-name><tp:taxon-name-part taxon-name-part-type="genus" reg="Miraphaedusa">Miraphaedusa</tp:taxon-name-part></tp:taxon-name></italic>. Therefore, we treat <italic><tp:taxon-name><tp:taxon-name-part taxon-name-part-type="genus" reg="Falsiluna">Falsiluna</tp:taxon-name-part></tp:taxon-name></italic> as an independent genus, while <italic><tp:taxon-name><tp:taxon-name-part taxon-name-part-type="genus" reg="Miraphaedusa">Miraphaedusa</tp:taxon-name-part></tp:taxon-name></italic> contains only three species and <italic><tp:taxon-name><tp:taxon-name-part taxon-name-part-type="genus" reg="Miraphaedusa">M.</tp:taxon-name-part> <tp:taxon-name-part taxon-name-part-type="species" reg="xihuashida">xihuashida</tp:taxon-name-part></tp:taxon-name></italic> Chen sp. nov. The new species occurs in north-eastern Guizhou, far away from the localities of its congeners (Fig. <xref ref-type="fig" rid="F13387379">3</xref>).</p></tp:treatment-sec><tp:treatment-sec><!--Section generated to contain objects referenced in tp:taxon-treatment.--><fig-group id="F13387346" position="float" orientation="portrait"><caption><p><italic><tp:taxon-name><tp:taxon-name-part taxon-name-part-type="genus" reg="Miraphaedusa">Miraphaedusa</tp:taxon-name-part> <tp:taxon-name-part taxon-name-part-type="species" reg="xihuashida">xihuashida</tp:taxon-name-part></tp:taxon-name></italic> Chen, sp. nov. and its most similar congener:</p></caption><fig id="F13387369" position="float" orientation="portrait"><object-id xmlns:xlink="http://www.w3.org/1999/xlink" content-type="arpha" xlink:type="simple">DD911390-8EFA-51C4-9010-C082C197A70E</object-id><object-id xmlns:xlink="http://www.w3.org/1999/xlink" content-type="doi" xlink:type="simple">10.3897/BDJ.13.e165827.figure1a</object-id><label>Figure 1a.</label><caption><p><italic><tp:taxon-name><tp:taxon-name-part taxon-name-part-type="genus" reg="Miraphaedusa">Miraphaedusa</tp:taxon-name-part> <tp:taxon-name-part taxon-name-part-type="species" reg="xihuashida">xihuashida</tp:taxon-name-part></tp:taxon-name></italic> Chen, sp. nov., holotype;</p></caption><graphic xmlns:xlink="http://www.w3.org/1999/xlink" xlink:href="bdj-13-e165827-g001_a.jpg" xlink:type="simple" position="float" orientation="portrait" id="oo_1420787.jpg"><uri content-type="original_file" xlink:type="simple">https://binary.pensoft.net/fig/1420787</uri></graphic></fig><fig id="F13387370" position="float" orientation="portrait"><object-id xmlns:xlink="http://www.w3.org/1999/xlink" content-type="arpha" xlink:type="simple">5A0B97A8-E28A-5E5D-A5B0-B1CD4B0B5D9D</object-id><object-id xmlns:xlink="http://www.w3.org/1999/xlink" content-type="doi" xlink:type="simple">10.3897/BDJ.13.e165827.figure1b</object-id><label>Figure 1b.</label><caption><p><italic><tp:taxon-name><tp:taxon-name-part taxon-name-part-type="genus" reg="Miraphaedusa">M.</tp:taxon-name-part> <tp:taxon-name-part taxon-name-part-type="species" reg="gregoi">gregoi</tp:taxon-name-part></tp:taxon-name></italic>, Yanzidong, Huishui, Guizhou, China.</p></caption><graphic xmlns:xlink="http://www.w3.org/1999/xlink" xlink:href="bdj-13-e165827-g001_b.jpg" xlink:type="simple" position="float" orientation="portrait" id="oo_1420788.jpg"><uri content-type="original_file" xlink:type="simple">https://binary.pensoft.net/fig/1420788</uri></graphic></fig></fig-group><fig id="F13387369" position="float" orientation="portrait"><object-id xmlns:xlink="http://www.w3.org/1999/xlink" content-type="arpha" xlink:type="simple">DD911390-8EFA-51C4-9010-C082C197A70E</object-id><object-id xmlns:xlink="http://www.w3.org/1999/xlink" content-type="doi" xlink:type="simple">10.3897/BDJ.13.e165827.figure1a</object-id><label>Figure 1a.</label><caption><p><italic><tp:taxon-name><tp:taxon-name-part taxon-name-part-type="genus" reg="Miraphaedusa">Miraphaedusa</tp:taxon-name-part> <tp:taxon-name-part taxon-name-part-type="species" reg="xihuashida">xihuashida</tp:taxon-name-part></tp:taxon-name></italic> Chen, sp. nov., holotype;</p></caption><graphic xmlns:xlink="http://www.w3.org/1999/xlink" xlink:href="bdj-13-e165827-g001_a.jpg" xlink:type="simple" position="float" orientation="portrait" id="oo_1420787.jpg"><uri content-type="original_file" xlink:type="simple">https://binary.pensoft.net/fig/1420787</uri></graphic></fig><fig id="F13387377" position="float" orientation="portrait"><object-id xmlns:xlink="http://www.w3.org/1999/xlink" content-type="arpha" xlink:type="simple">76438BB9-DAD6-536F-82B1-CA9DB47CFE89</object-id><object-id xmlns:xlink="http://www.w3.org/1999/xlink" content-type="doi" xlink:type="simple">10.3897/BDJ.13.e165827.figure1a</object-id><label>Figure 2.</label><caption><p>Genitalia of <italic><tp:taxon-name><tp:taxon-name-part taxon-name-part-type="genus" reg="Miraphaedusa">Miraphaedusa</tp:taxon-name-part> <tp:taxon-name-part taxon-name-part-type="species" reg="xihuashida">xihuashida</tp:taxon-name-part></tp:taxon-name></italic> Chen, sp. nov. Abbreviations: At: atrium; BC: bursa copulatrix; BCD: bursa copulatrix duct; D: diverticle of the bursa copulatrix duct; Ep: epiphallus; FO: free oviduct; P: penis; PC: penial caecum; PR: retractor muscle of the penial branch; V: vagina; VD: vas deferens.</p></caption><graphic xmlns:xlink="http://www.w3.org/1999/xlink" xlink:href="bdj-13-e165827-g002.jpg" position="float" id="oo_1378207.jpg" orientation="portrait" xlink:type="simple"><uri content-type="original_file" xlink:type="simple">https://binary.pensoft.net/fig/1378207</uri></graphic></fig><fig id="F13387379" position="float" orientation="portrait"><object-id xmlns:xlink="http://www.w3.org/1999/xlink" content-type="arpha" xlink:type="simple">052A3D79-1B48-5641-9C6C-3C575A47EF5C</object-id><object-id xmlns:xlink="http://www.w3.org/1999/xlink" content-type="doi" xlink:type="simple">10.3897/BDJ.13.e165827.figure1a</object-id><label>Figure 3.</label><caption><p>Distribution of <italic><tp:taxon-name><tp:taxon-name-part taxon-name-part-type="genus" reg="Miraphaedusa">Miraphaedusa</tp:taxon-name-part></tp:taxon-name></italic> species. Star: <italic><tp:taxon-name><tp:taxon-name-part taxon-name-part-type="genus" reg="Miraphaedusa">Miraphaedusa</tp:taxon-name-part> <tp:taxon-name-part taxon-name-part-type="species" reg="xihuashida">xihuashida</tp:taxon-name-part></tp:taxon-name></italic> Chen, sp. nov., diamond: <italic><tp:taxon-name><tp:taxon-name-part taxon-name-part-type="genus" reg="Miraphaedusa">M.</tp:taxon-name-part> <tp:taxon-name-part taxon-name-part-type="species" reg="takagii">takagii</tp:taxon-name-part></tp:taxon-name></italic>, triangle: <italic><tp:taxon-name><tp:taxon-name-part taxon-name-part-type="genus" reg="Miraphaedusa">M.</tp:taxon-name-part> <tp:taxon-name-part taxon-name-part-type="species" reg="pretiosa">pretiosa</tp:taxon-name-part></tp:taxon-name></italic>, squares: <italic><tp:taxon-name><tp:taxon-name-part taxon-name-part-type="genus" reg="Miraphaedusa">M.</tp:taxon-name-part> <tp:taxon-name-part taxon-name-part-type="species" reg="gregoi">gregoi</tp:taxon-name-part></tp:taxon-name></italic>.</p></caption><graphic xmlns:xlink="http://www.w3.org/1999/xlink" xlink:href="bdj-13-e165827-g003.jpg" position="float" id="oo_1404071.jpg" orientation="portrait" xlink:type="simple"><uri content-type="original_file" xlink:type="simple">https://binary.pensoft.net/fig/1404071</uri></graphic></fig></tp:treatment-sec><ref-list><ref id="B13388126"><element-citation xmlns:xlink="http://www.w3.org/1999/xlink" publication-type="article" xlink:type="simple"><person-group person-group-type="author"><name name-style="western"><surname>Nordsieck</surname><given-names>H.</given-names></name></person-group><year>2012</year><article-title><tp:taxon-name><tp:taxon-name-part taxon-name-part-type="family">Clausiliidae</tp:taxon-name-part></tp:taxon-name> of Guangxi, southern China (<tp:taxon-name><tp:taxon-name-part taxon-name-part-type="class">Gastropoda</tp:taxon-name-part></tp:taxon-name>, <tp:taxon-name><tp:taxon-name-part taxon-name-part-type="infraclass">Pulmonata</tp:taxon-name-part></tp:taxon-name>, <tp:taxon-name><tp:taxon-name-part taxon-name-part-type="order">Stylommatophora</tp:taxon-name-part></tp:taxon-name>)</article-title><source>Acta Conchyliorum</source><volume>12</volume><fpage>3</fpage><lpage>56</lpage></element-citation></ref><ref id="B13387534"><element-citation xmlns:xlink="http://www.w3.org/1999/xlink" publication-type="article" xlink:type="simple"><person-group person-group-type="author"><name name-style="western"><surname>Hunyadi</surname><given-names>A.</given-names></name><name name-style="western"><surname>Szekeres</surname><given-names>M.</given-names></name></person-group><year>2016</year><article-title>New taxa and distribution data of <tp:taxon-name><tp:taxon-name-part taxon-name-part-type="family">Clausiliidae</tp:taxon-name-part></tp:taxon-name> (<tp:taxon-name><tp:taxon-name-part taxon-name-part-type="class">Gastropoda</tp:taxon-name-part></tp:taxon-name>: <tp:taxon-name><tp:taxon-name-part taxon-name-part-type="infraclass">Pulmonata</tp:taxon-name-part></tp:taxon-name>) from Southeastern China</article-title><source>Journal of Conchology</source><volume>42</volume><issue>2</issue><fpage>129</fpage><lpage>150</lpage></element-citation></ref></ref-list></tp:taxon-treatment>
